# Supplementary material for: Migraine triggers, phases, and classification using machine learning models
Source: Front Neurol. 2025 May 9;16:1555215. doi: 10.3389/fneur.2025.1555215 (PMC12101124; doi:10.3389/fneur.2025.1555215)
Supplement: Supplementary file 1 [file Data_Sheet_1.csv]

Age	Duration	Frequency	Location	Character	Intensity	Nausea	Vomit	Phonophobia	Photophobia	Visual	Sensory	Dysphasia	Dysarthria	Vertigo	Tinnitus	Hypoacusis	Diplopia	Visual_defect	Ataxia	Conscience	Paresthesia	DPF	Type
30	1	5	1	1	2	1	0	1	1	1	2	0	0	0	0	0	0	0	0	0	0	0	Typical aura with migraine
50	3	5	1	1	3	1	1	1	1	2	1	0	0	1	0	0	0	0	0	0	0	0	Typical aura with migraine
53	2	1	1	1	2	1	1	1	1	2	0	0	0	0	0	0	0	0	0	0	0	0	Typical aura with migraine
45	3	5	1	1	3	1	0	1	1	2	2	0	0	1	0	0	0	0	0	0	0	0	Typical aura with migraine
53	1	1	1	1	2	1	0	1	1	4	0	0	0	0	0	0	0	0	0	0	0	1	Typical aura with migraine
49	1	1	1	1	3	1	0	1	1	0	0	0	0	0	0	0	0	0	0	0	0	0	Migraine without aura
27	1	5	1	1	3	1	0	1	1	2	0	0	0	1	1	0	0	0	0	0	0	0	Basilar-type aura
24	1	1	1	1	2	1	0	1	1	2	2	0	0	1	0	0	0	0	0	0	0	1	Typical aura with migraine
50	1	5	1	1	2	1	1	1	1	2	2	0	0	1	0	0	0	0	0	0	0	1	Typical aura with migraine
23	1	1	1	1	3	1	1	1	1	2	0	0	0	0	0	0	0	0	0	0	0	0	Typical aura with migraine
48	1	2	1	1	3	1	1	1	1	3	2	0	0	0	0	0	0	0	0	0	0	0	Typical aura with migraine
51	3	1	1	1	3	1	0	1	1	2	1	0	0	0	0	0	0	0	0	0	0	1	Typical aura with migraine
49	2	5	1	1	3	1	0	1	1	3	0	0	0	0	0	0	0	0	0	0	0	1	Typical aura with migraine
34	1	1	1	1	3	1	0	1	1	2	0	0	0	0	0	0	0	0	0	0	0	0	Typical aura with migraine
20	3	5	1	1	3	1	0	1	1	2	0	0	0	0	0	0	0	0	0	0	0	1	Typical aura with migraine
53	3	5	1	1	3	1	0	1	1	2	0	0	0	1	0	0	0	0	0	0	0	1	Typical aura with migraine
40	3	1	1	1	3	1	0	1	1	4	0	0	0	1	0	0	0	0	0	0	0	1	Typical aura with migraine
56	1	1	1	1	3	1	1	1	1	2	0	0	0	0	0	0	0	0	0	0	0	1	Typical aura with migraine
44	3	5	1	1	3	1	0	1	1	0	0	0	0	0	0	0	0	0	0	0	0	0	Migraine without aura
20	3	8	1	1	3	1	1	1	1	0	0	0	0	0	0	0	0	0	0	0	0	0	Migraine without aura
46	1	5	1	1	3	1	1	1	1	0	0	0	0	0	0	0	0	0	0	0	0	1	Migraine without aura
25	3	7	1	1	3	1	1	1	1	0	0	0	0	0	0	0	0	0	0	0	0	0	Migraine without aura
38	1	5	1	1	3	1	0	1	1	0	0	0	0	0	0	0	0	0	0	0	0	0	Migraine without aura
35	2	5	1	1	3	1	0	1	1	0	0	0	0	0	0	0	0	0	0	0	0	1	Migraine without aura
17	1	6	1	1	3	1	1	1	1	0	0	0	0	0	0	0	0	0	0	0	0	0	Migraine without aura
36	2	5	1	1	3	1	1	1	1	0	0	0	0	0	0	0	0	0	0	0	0	1	Migraine without aura
31	1	7	1	1	3	1	1	1	1	0	0	0	0	0	0	0	0	0	0	0	0	0	Migraine without aura
67	3	5	1	1	3	1	1	1	1	0	0	0	0	0	0	0	0	0	0	0	0	1	Migraine without aura
17	1	5	1	1	3	1	0	1	1	0	0	0	0	0	0	0	0	0	0	0	0	1	Migraine without aura
46	1	5	1	1	3	1	0	1	1	0	0	0	0	0	0	0	0	0	0	0	0	0	Migraine without aura
51	3	7	1	1	3	1	1	1	1	0	0	0	0	0	0	0	0	0	0	0	0	0	Migraine without aura
17	3	6	1	1	3	1	1	1	1	0	0	0	0	0	0	0	0	0	0	0	0	1	Migraine without aura
22	3	6	1	1	3	1	1	1	1	0	0	0	0	0	0	0	0	0	0	0	0	0	Migraine without aura
48	2	4	1	1	3	1	0	1	1	0	0	0	0	0	0	0	0	0	0	0	0	0	Migraine without aura
22	2	3	1	1	3	1	1	1	1	0	0	0	0	0	0	0	0	0	0	0	0	1	Migraine without aura
68	2	3	1	1	3	1	0	1	1	0	0	0	0	0	0	0	0	0	0	0	0	0	Migraine without aura
43	3	5	1	1	3	1	0	1	1	0	0	0	0	0	0	0	0	0	0	0	0	0	Migraine without aura
17	2	5	1	1	3	1	1	1	1	0	0	0	0	0	0	0	0	0	0	0	0	1	Migraine without aura
34	2	5	1	1	3	1	1	1	1	0	0	0	0	0	0	0	0	0	0	0	0	0	Migraine without aura
41	3	7	1	1	3	1	1	1	1	0	0	0	0	0	0	0	0	0	0	0	0	1	Migraine without aura
37	1	5	1	1	3	1	1	1	1	0	0	0	0	0	0	0	0	0	0	0	0	0	Migraine without aura
26	2	3	1	1	3	1	0	1	1	0	0	0	0	0	0	0	0	0	0	0	0	1	Migraine without aura
24	1	4	1	1	3	1	1	1	1	0	0	0	0	0	0	0	0	0	0	0	0	0	Migraine without aura
50	2	4	1	1	3	1	1	1	1	0	0	0	0	0	0	0	0	0	0	0	0	0	Migraine without aura
31	2	5	1	1	3	1	1	1	1	0	0	0	0	0	0	0	0	0	0	0	0	1	Migraine without aura
36	3	5	1	1	3	1	1	1	1	0	0	0	0	0	0	0	0	0	0	0	0	1	Migraine without aura
54	1	5	1	1	3	1	1	1	1	0	0	0	0	0	0	0	0	0	0	0	0	1	Migraine without aura
27	2	6	1	1	3	1	1	1	1	0	0	0	0	0	0	0	0	0	0	0	0	0	Migraine without aura
38	1	5	1	1	3	1	1	1	1	0	0	0	0	0	0	0	0	0	0	0	0	1	Migraine without aura
35	1	6	1	1	3	1	0	1	1	0	0	0	0	0	0	0	0	0	0	0	0	0	Migraine without aura
22	3	5	1	1	3	1	0	1	1	0	0	0	0	0	0	0	0	0	0	0	0	1	Migraine without aura
16	3	5	1	1	3	1	1	1	1	0	0	0	0	0	0	0	0	0	0	0	0	0	Migraine without aura
38	3	5	1	1	3	1	1	1	1	0	0	0	0	0	0	0	0	0	0	0	0	0	Migraine without aura
33	1	5	1	1	3	1	1	1	1	0	0	0	0	0	0	0	0	0	0	0	0	0	Migraine without aura
40	2	4	1	1	3	1	1	1	1	0	0	0	0	0	0	0	0	0	0	0	0	0	Migraine without aura
22	2	7	1	1	3	1	1	1	1	0	0	0	0	0	0	0	0	0	0	0	0	1	Migraine without aura
35	2	5	1	1	3	1	0	1	1	0	0	0	0	0	0	0	0	0	0	0	0	0	Migraine without aura
17	3	4	1	1	3	1	0	1	1	0	0	0	0	0	0	0	0	0	0	0	0	0	Migraine without aura
35	1	4	1	1	3	1	1	1	1	0	0	0	0	0	0	0	0	0	0	0	0	1	Migraine without aura
41	1	5	1	1	3	1	0	1	1	0	0	0	0	0	0	0	0	0	0	0	0	0	Migraine without aura
70	3	5	1	1	3	1	0	1	1	0	0	0	0	0	0	0	0	0	0	0	0	1	Migraine without aura
17	1	5	1	1	3	1	0	1	1	0	0	0	0	0	0	0	0	0	0	0	0	0	Migraine without aura
28	3	5	1	1	3	1	1	1	1	0	0	0	0	0	0	0	0	0	0	0	0	0	Migraine without aura
29	1	3	1	1	3	1	1	1	1	2	0	0	0	0	0	0	0	0	0	0	0	1	Typical aura with migraine
54	1	1	1	1	3	1	0	1	1	2	1	0	0	0	0	0	0	0	0	0	0	1	Typical aura with migraine
40	2	1	1	1	3	1	0	1	1	2	0	0	0	0	0	0	0	0	0	0	0	0	Typical aura with migraine
46	1	1	1	1	3	1	0	1	1	3	0	0	0	0	0	0	0	0	0	0	0	1	Typical aura with migraine
69	1	5	1	1	3	1	0	1	1	1	2	0	0	0	0	0	0	0	0	0	0	1	Typical aura with migraine
33	2	5	1	1	2	1	1	1	1	2	0	0	0	0	0	0	0	0	0	0	0	0	Typical aura with migraine
50	3	1	1	1	2	1	0	1	1	2	1	0	0	0	0	0	0	0	0	0	0	1	Typical aura with migraine
30	3	1	1	1	3	1	0	1	1	2	0	0	0	0	0	0	0	0	0	0	0	1	Typical aura with migraine
17	1	1	1	1	3	1	0	1	1	2	0	0	0	0	0	0	0	0	0	0	0	0	Typical aura with migraine
22	1	1	1	1	2	1	0	1	1	2	0	0	0	0	0	0	0	0	0	0	0	0	Typical aura with migraine
16	1	2	1	1	2	1	1	1	1	2	0	0	0	0	0	0	0	0	0	0	0	1	Typical aura with migraine
31	1	1	1	1	2	1	1	1	1	2	0	0	0	0	0	0	0	0	0	0	0	1	Typical aura with migraine
30	1	3	1	1	3	1	1	1	1	1	1	0	0	0	0	0	0	0	0	0	0	0	Typical aura with migraine
16	2	4	1	1	2	1	0	1	1	2	1	0	0	0	0	0	0	0	0	0	0	1	Typical aura with migraine
16	3	2	1	1	2	1	0	1	1	3	0	0	0	0	0	0	0	0	0	0	0	0	Typical aura with migraine
49	1	4	1	1	2	1	0	1	1	2	1	0	0	0	0	0	0	0	0	0	0	1	Typical aura with migraine
41	1	1	1	1	2	1	0	1	1	2	0	0	0	0	0	0	0	0	0	0	0	0	Typical aura with migraine
21	2	1	1	1	2	1	1	1	1	2	0	0	0	0	0	0	0	0	0	0	0	0	Typical aura with migraine
33	1	1	1	1	2	1	1	1	1	2	0	0	0	0	0	0	0	0	0	0	0	1	Typical aura with migraine
30	1	1	1	1	2	1	1	1	1	0	2	0	0	0	0	0	0	0	0	0	0	1	Typical aura with migraine
64	1	4	1	1	3	1	0	1	1	3	0	0	0	0	0	0	0	0	0	0	0	1	Typical aura with migraine
27	1	1	1	1	3	1	0	1	1	1	0	0	0	0	0	0	0	0	0	0	0	0	Typical aura with migraine
17	1	1	1	1	3	1	0	1	1	1	0	0	0	0	0	0	0	0	0	0	0	1	Typical aura with migraine
27	2	1	1	1	3	1	0	1	1	1	0	0	0	0	0	0	0	0	0	0	0	0	Typical aura with migraine
48	1	3	1	1	2	1	0	1	1	1	0	0	0	0	0	0	0	0	0	0	0	0	Typical aura with migraine
32	1	1	1	1	2	1	1	1	1	2	0	0	0	0	0	0	0	0	0	0	0	1	Typical aura with migraine
24	2	2	1	1	2	1	1	1	1	2	0	0	0	0	0	0	0	0	0	0	0	0	Typical aura with migraine
25	1	5	1	1	2	1	1	1	1	2	0	0	0	0	0	0	0	0	0	0	0	1	Typical aura with migraine
50	1	5	1	1	2	1	0	1	1	1	1	0	0	0	0	0	0	0	0	0	0	0	Typical aura with migraine
28	1	5	1	1	2	1	0	1	1	2	0	0	0	0	0	0	0	0	0	0	0	1	Typical aura with migraine
52	1	2	1	1	2	1	0	1	1	3	2	0	0	0	0	0	0	0	0	0	0	0	Typical aura with migraine
28	1	5	1	1	2	1	0	1	1	2	0	0	0	0	0	0	0	0	0	0	0	1	Typical aura with migraine
35	1	5	1	1	3	1	0	1	1	2	1	0	0	0	0	0	0	0	0	0	0	1	Typical aura with migraine
43	2	5	1	1	2	1	0	1	1	2	0	0	0	0	0	0	0	0	0	0	0	0	Typical aura with migraine
51	2	1	1	1	2	1	0	1	1	3	0	0	0	0	0	0	0	0	0	0	0	1	Typical aura with migraine
28	1	1	1	1	2	1	0	1	1	2	0	0	0	0	0	0	0	0	0	0	0	1	Typical aura with migraine
22	3	1	1	1	2	1	1	1	1	1	1	0	0	0	0	0	0	0	0	0	0	0	Typical aura with migraine
47	1	2	1	1	3	1	0	1	1	2	0	0	0	0	0	0	0	0	0	0	0	1	Typical aura with migraine
44	1	2	1	1	2	1	0	1	1	2	1	0	0	0	0	0	0	0	0	0	0	0	Typical aura with migraine
49	2	2	1	1	2	1	0	1	1	1	0	0	0	0	0	0	0	0	0	0	0	0	Typical aura with migraine
43	1	4	1	1	2	1	0	1	1	1	1	0	0	0	0	0	0	0	0	0	0	1	Typical aura with migraine
43	1	1	1	1	2	1	0	1	1	2	0	0	0	0	0	0	0	0	0	0	0	1	Typical aura with migraine
16	2	4	1	1	2	1	0	1	1	2	0	0	0	0	0	0	0	0	0	0	0	1	Typical aura with migraine
21	1	1	1	1	2	1	1	1	1	2	2	0	0	0	0	0	0	0	0	0	0	0	Typical aura with migraine
35	1	1	1	1	2	1	1	1	1	2	1	0	0	0	0	0	0	0	0	0	0	1	Typical aura with migraine
25	2	1	1	1	2	1	1	1	1	2	0	0	0	0	0	0	0	0	0	0	0	0	Typical aura with migraine
39	2	1	1	1	2	1	1	1	1	2	2	0	0	0	0	0	0	0	0	0	0	1	Typical aura with migraine
38	1	4	1	1	2	1	1	1	1	2	1	0	0	0	0	0	0	0	0	0	0	0	Typical aura with migraine
35	1	5	1	1	2	1	1	1	1	2	0	0	0	0	0	0	0	0	0	0	0	1	Typical aura with migraine
43	3	5	1	1	2	1	1	1	1	2	0	0	0	0	0	0	0	0	0	0	0	0	Typical aura with migraine
35	3	5	1	1	2	1	1	1	1	2	0	0	0	0	0	0	0	0	0	0	0	1	Typical aura with migraine
28	1	1	1	1	3	1	1	1	1	2	0	0	0	0	0	0	0	0	0	0	0	0	Typical aura with migraine
57	1	1	1	1	2	1	0	1	1	2	0	0	0	0	0	0	0	0	0	0	0	1	Typical aura with migraine
58	1	1	1	1	2	1	0	1	1	2	0	0	0	0	0	0	0	0	0	0	0	0	Typical aura with migraine
26	1	1	1	1	2	1	0	1	1	2	0	0	0	0	0	0	0	0	0	0	0	1	Typical aura with migraine
28	1	5	1	1	2	1	0	1	1	2	0	0	0	0	0	0	0	0	0	0	0	1	Typical aura with migraine
27	1	5	1	1	2	1	0	1	1	2	1	0	0	0	0	0	0	0	0	0	0	1	Typical aura with migraine
42	1	5	1	1	3	1	1	1	1	2	0	0	0	0	0	0	0	0	0	0	0	0	Typical aura with migraine
39	1	1	1	1	3	1	1	1	1	2	0	0	0	0	0	0	0	0	0	0	0	1	Typical aura with migraine
23	1	1	1	1	2	1	0	1	1	2	1	0	0	0	0	0	0	0	0	0	0	0	Typical aura with migraine
77	1	1	1	1	2	1	0	1	1	2	0	0	0	0	0	0	0	0	0	0	0	0	Typical aura with migraine
28	2	3	1	1	3	1	0	1	1	2	0	0	0	0	0	0	0	0	0	0	0	1	Typical aura with migraine
47	1	3	1	1	2	1	0	1	1	2	0	0	0	0	0	0	0	0	0	0	0	0	Typical aura with migraine
48	3	3	1	1	2	1	1	1	1	2	0	0	0	0	0	0	0	0	0	0	0	1	Typical aura with migraine
52	1	1	1	1	2	1	1	1	1	2	0	0	0	0	0	0	0	0	0	0	0	0	Typical aura with migraine
42	1	1	1	1	2	1	1	1	1	2	0	0	0	0	0	0	0	0	0	0	0	1	Typical aura with migraine
18	1	1	1	1	2	1	0	1	1	2	0	0	0	0	0	0	0	0	0	0	0	0	Typical aura with migraine
35	1	1	1	1	2	1	0	1	1	3	0	0	0	0	0	0	0	0	0	0	0	1	Typical aura with migraine
25	1	1	1	1	2	1	1	1	1	2	0	0	0	0	0	0	0	0	0	0	0	1	Typical aura with migraine
45	1	1	1	1	2	1	0	1	1	3	0	0	0	0	0	0	0	0	0	0	0	1	Typical aura with migraine
17	1	3	1	1	3	1	1	1	1	2	0	0	0	0	0	0	0	0	0	0	0	1	Typical aura with migraine
29	1	2	1	1	3	1	0	1	1	3	0	0	0	0	0	0	0	0	0	0	0	0	Typical aura with migraine
26	1	5	1	1	2	1	0	1	1	2	0	0	0	0	0	0	0	0	0	0	0	0	Typical aura with migraine
26	1	5	1	1	1	1	0	1	1	2	0	0	0	0	0	0	0	0	0	0	0	0	Typical aura with migraine
29	2	1	1	1	2	1	0	1	1	1	1	0	0	0	0	0	0	0	0	0	0	0	Typical aura with migraine
28	2	1	1	1	2	1	0	1	1	1	1	0	0	0	0	0	0	0	0	0	0	1	Typical aura with migraine
30	1	5	1	1	3	1	0	1	1	2	1	0	0	0	0	0	0	0	0	0	0	1	Typical aura with migraine
30	1	5	1	1	3	1	0	1	1	1	0	0	0	0	0	0	0	0	0	0	0	0	Typical aura with migraine
32	1	1	1	1	3	1	0	1	1	2	0	0	0	0	0	0	0	0	0	0	0	1	Typical aura with migraine
50	1	1	1	1	3	1	0	1	1	1	1	0	0	0	0	0	0	0	0	0	0	1	Typical aura with migraine
35	3	1	1	1	3	1	0	1	1	1	0	0	0	0	0	0	0	0	0	0	0	0	Typical aura with migraine
57	1	1	1	1	3	1	0	1	1	1	1	0	0	0	0	0	0	0	0	0	0	0	Typical aura with migraine
30	1	1	1	1	2	1	0	1	1	1	0	0	0	0	0	0	0	0	0	0	0	0	Typical aura with migraine
45	1	3	1	1	2	1	0	1	1	2	0	0	0	0	0	0	0	0	0	0	0	1	Typical aura with migraine
18	1	3	1	1	2	1	0	1	1	1	0	0	0	0	0	0	0	0	0	0	0	0	Typical aura with migraine
45	1	2	1	1	2	1	0	1	1	2	0	0	0	0	0	0	0	0	0	0	0	0	Typical aura with migraine
48	1	2	1	1	2	1	0	1	1	1	0	0	0	0	0	0	0	0	0	0	0	1	Typical aura with migraine
21	1	2	1	1	3	1	0	1	1	1	0	0	0	0	0	0	0	0	0	0	0	0	Typical aura with migraine
29	1	1	1	1	3	1	0	1	1	2	0	0	0	0	0	0	0	0	0	0	0	0	Typical aura with migraine
43	2	1	1	1	2	1	0	1	1	3	0	0	0	0	0	0	0	0	0	0	0	1	Typical aura with migraine
25	2	1	1	1	2	1	0	1	1	2	0	0	0	0	0	0	0	0	0	0	0	0	Typical aura with migraine
46	1	1	1	1	2	1	0	1	1	2	0	0	0	0	0	0	0	0	0	0	0	0	Typical aura with migraine
42	1	1	1	1	3	1	0	1	1	2	0	0	0	0	0	0	0	0	0	0	0	1	Typical aura with migraine
30	3	4	1	1	3	1	0	1	1	2	0	0	0	0	0	0	0	0	0	0	0	1	Typical aura with migraine
16	1	4	1	1	3	1	0	1	1	2	1	0	0	0	0	0	0	0	0	0	0	0	Typical aura with migraine
34	1	1	1	1	1	1	0	1	1	2	0	0	0	0	0	0	0	0	0	0	0	0	Typical aura with migraine
17	1	1	1	1	3	1	0	1	1	2	0	0	0	0	0	0	0	0	0	0	0	1	Typical aura with migraine
20	1	3	1	1	2	1	0	1	1	2	0	0	0	0	0	0	0	0	0	0	0	0	Typical aura with migraine
37	1	1	1	1	2	1	1	1	1	2	0	0	0	0	0	0	0	0	0	0	0	0	Typical aura with migraine
51	1	2	1	1	2	1	0	1	1	1	0	0	0	0	0	0	0	0	0	0	0	0	Typical aura with migraine
21	1	2	1	1	2	1	1	1	1	2	0	0	0	0	0	0	0	0	0	0	0	1	Typical aura with migraine
31	1	2	1	1	2	1	1	1	1	2	0	0	0	0	0	0	0	0	0	0	0	1	Typical aura with migraine
59	1	1	1	1	3	1	0	1	1	1	0	0	0	0	0	0	0	0	0	0	0	0	Typical aura with migraine
54	1	1	1	1	2	1	0	1	1	2	0	0	0	0	0	0	0	0	0	0	0	1	Typical aura with migraine
34	1	2	1	1	2	1	1	1	1	2	0	0	0	0	0	0	0	0	0	0	0	0	Typical aura with migraine
46	3	2	1	1	2	1	1	1	1	2	0	0	0	0	0	0	0	0	0	0	0	0	Typical aura with migraine
31	1	1	1	1	2	1	1	1	1	2	0	0	0	0	0	0	0	0	0	0	0	1	Typical aura with migraine
30	1	3	1	1	3	1	1	1	1	2	0	0	0	0	0	0	0	0	0	0	0	0	Typical aura with migraine
28	2	4	1	1	3	1	1	1	1	2	0	0	0	0	0	0	0	0	0	0	0	1	Typical aura with migraine
26	1	4	1	1	3	1	1	1	1	1	0	0	0	0	0	0	0	0	0	0	0	0	Typical aura with migraine
27	1	1	1	1	3	1	1	1	1	1	0	0	0	0	0	0	0	0	0	0	0	0	Typical aura with migraine
44	1	1	1	1	3	1	1	1	1	2	0	0	0	0	0	0	0	0	0	0	0	1	Typical aura with migraine
26	3	1	1	1	3	1	0	1	1	1	0	0	0	0	0	0	0	0	0	0	0	0	Typical aura with migraine
44	3	1	1	1	3	1	0	1	1	2	0	0	0	0	0	0	0	0	0	0	0	1	Typical aura with migraine
29	1	1	1	1	3	1	0	1	1	1	0	0	0	0	0	0	0	0	0	0	0	0	Typical aura with migraine
54	2	1	1	1	3	1	0	1	1	2	0	0	0	0	0	0	0	0	0	0	0	1	Typical aura with migraine
44	2	1	1	1	3	1	0	1	1	2	0	0	0	0	0	0	0	0	0	0	0	0	Typical aura with migraine
18	2	1	1	1	3	1	0	1	1	1	0	0	0	0	0	0	0	0	0	0	0	1	Typical aura with migraine
58	1	1	1	1	3	1	0	1	1	1	0	0	0	0	0	0	0	0	0	0	0	1	Typical aura with migraine
24	1	1	1	1	3	1	0	1	1	2	0	0	0	0	0	0	0	0	0	0	0	1	Typical aura with migraine
50	1	1	1	1	3	1	0	1	1	2	0	0	0	0	0	0	0	0	0	0	0	0	Typical aura with migraine
36	1	1	1	1	3	1	0	1	1	2	0	0	0	0	0	0	0	0	0	0	0	0	Typical aura with migraine
47	1	1	1	1	3	1	0	1	1	2	0	0	0	0	0	0	0	0	0	0	0	0	Typical aura with migraine
29	1	2	1	1	3	1	0	1	1	2	0	0	0	0	0	0	0	0	0	0	0	1	Typical aura with migraine
51	1	3	1	1	3	1	0	1	1	2	0	0	0	0	0	0	0	0	0	0	0	0	Typical aura with migraine
22	1	3	1	1	2	1	0	1	1	1	0	0	0	0	0	0	0	0	0	0	0	0	Typical aura with migraine
27	1	5	1	1	2	1	0	1	1	2	0	0	0	0	0	0	0	0	0	0	0	1	Typical aura with migraine
21	1	5	1	1	2	1	0	1	1	2	0	0	0	0	0	0	0	0	0	0	0	0	Typical aura with migraine
40	1	5	1	1	3	1	0	1	1	2	0	0	0	0	0	0	0	0	0	0	0	1	Typical aura with migraine
46	1	5	1	1	2	1	0	1	1	2	0	0	0	0	0	0	0	0	0	0	0	0	Typical aura with migraine
29	1	1	1	1	2	1	0	1	1	1	0	0	0	0	0	0	0	0	0	0	0	1	Typical aura with migraine
25	2	1	1	1	2	1	0	1	1	1	0	0	0	0	0	0	0	0	0	0	0	1	Typical aura with migraine
51	1	5	1	1	3	1	0	1	1	2	0	0	0	0	0	0	0	0	0	0	0	0	Typical aura with migraine
56	1	5	1	1	3	1	0	1	1	2	0	0	0	0	0	0	0	0	0	0	0	1	Typical aura with migraine
18	2	5	1	1	3	1	1	1	1	2	0	0	0	0	0	0	0	0	0	0	0	0	Typical aura with migraine
37	2	1	1	1	3	1	0	1	1	2	0	0	0	0	0	0	0	0	0	0	0	0	Typical aura with migraine
29	1	1	1	1	3	1	0	1	1	1	0	0	0	0	0	0	0	0	0	0	0	1	Typical aura with migraine
50	1	1	1	1	3	1	0	1	1	2	0	0	0	0	0	0	0	0	0	0	0	0	Typical aura with migraine
49	1	1	1	1	3	1	0	1	1	1	0	0	0	0	0	0	0	0	0	0	0	0	Typical aura with migraine
55	1	1	1	1	2	1	1	1	1	1	0	0	0	0	0	0	0	0	0	0	0	1	Typical aura with migraine
29	2	1	1	1	3	1	1	1	1	2	0	0	0	0	0	0	0	0	0	0	0	0	Typical aura with migraine
18	1	1	1	1	3	1	0	1	1	2	0	0	0	0	0	0	0	0	0	0	0	0	Typical aura with migraine
26	3	2	1	1	3	1	0	1	1	1	0	0	0	0	0	0	0	0	0	0	0	1	Typical aura with migraine
41	3	2	1	1	3	1	0	1	1	2	0	0	0	0	0	0	0	0	0	0	0	0	Typical aura with migraine
25	1	3	1	1	3	1	0	1	1	2	0	0	0	0	0	0	0	0	0	0	0	1	Typical aura with migraine
54	1	3	1	1	2	1	0	1	1	2	0	0	0	0	0	0	0	0	0	0	0	0	Typical aura with migraine
31	1	1	1	1	3	1	1	1	1	1	0	0	0	0	0	0	0	0	0	0	0	1	Typical aura with migraine
49	1	1	1	1	3	1	0	1	1	2	0	0	0	0	0	0	0	0	0	0	0	0	Typical aura with migraine
18	2	1	1	1	3	1	0	1	1	2	0	0	0	0	0	0	0	0	0	0	0	0	Typical aura with migraine
22	2	2	1	1	3	1	0	1	1	2	0	0	0	0	0	0	0	0	0	0	0	1	Typical aura with migraine
38	1	5	1	1	3	1	0	1	1	1	1	0	0	0	0	0	0	0	0	0	0	0	Typical aura with migraine
26	1	2	1	1	3	1	0	1	1	2	1	0	0	0	0	0	0	0	0	0	0	1	Typical aura with migraine
48	2	2	1	1	3	1	0	1	1	2	0	0	0	0	0	0	0	0	0	0	0	1	Typical aura with migraine
26	3	1	1	1	2	1	0	1	1	2	0	0	0	0	0	0	0	0	0	0	0	0	Typical aura with migraine
19	1	2	1	1	2	1	0	1	1	2	0	0	0	0	0	0	0	0	0	0	0	1	Typical aura with migraine
19	2	3	1	1	3	1	0	1	1	1	0	0	0	1	0	0	0	0	0	0	0	0	Sporadic hemiplegic migraine
25	2	2	1	1	3	1	1	1	1	2	1	0	0	0	0	0	0	0	0	0	0	0	Sporadic hemiplegic migraine
27	2	3	1	1	3	1	0	1	1	2	0	0	0	0	0	0	0	0	0	0	0	1	Familial hemiplegic migraine
16	2	2	1	1	3	1	1	1	1	2	1	0	0	0	0	0	0	0	0	0	0	0	Typical aura with migraine
19	2	3	1	1	3	1	0	1	1	2	0	0	0	0	0	0	0	0	0	0	0	0	Typical aura with migraine
21	1	4	1	1	2	1	0	1	1	3	0	0	0	0	0	0	0	0	0	0	0	0	Typical aura with migraine
17	2	2	1	1	3	1	1	1	1	0	1	0	0	0	0	0	0	0	0	0	0	0	Typical aura with migraine
19	1	2	1	1	2	1	0	1	1	1	0	0	0	0	0	0	0	0	0	0	0	0	Typical aura with migraine
22	2	3	1	1	3	1	0	1	1	1	0	0	0	0	0	0	0	0	0	0	0	0	Typical aura with migraine
20	1	2	1	1	2	1	0	1	1	2	0	0	0	0	0	0	0	0	0	0	0	0	Typical aura with migraine
27	2	3	1	1	3	1	0	1	1	1	1	0	0	0	0	0	0	0	0	0	0	0	Typical aura with migraine
31	1	1	1	1	2	1	0	1	1	1	1	0	0	0	0	0	0	0	0	0	0	0	Typical aura with migraine
29	1	3	1	1	3	1	0	1	1	2	0	0	0	0	0	0	0	0	0	0	0	0	Typical aura with migraine
25	2	2	1	1	2	1	1	1	1	0	2	0	0	0	0	0	0	0	0	0	0	0	Typical aura with migraine
28	2	2	1	1	3	1	0	1	1	0	1	1	0	0	0	0	0	0	0	0	0	0	Typical aura with migraine
25	1	2	1	1	2	1	1	1	1	1	0	0	0	0	0	0	0	0	0	0	0	0	Typical aura with migraine
21	1	3	1	1	3	1	0	1	1	2	0	0	0	0	0	0	0	0	0	0	0	0	Typical aura with migraine
19	2	1	1	1	2	1	1	1	1	1	0	0	0	0	0	0	0	0	0	0	0	0	Typical aura with migraine
20	2	4	1	1	2	1	0	1	1	1	2	0	0	0	0	0	0	0	0	0	0	0	Typical aura with migraine
35	1	3	1	1	3	1	0	1	1	2	0	0	0	0	0	0	0	0	0	0	0	0	Typical aura with migraine
15	2	2	1	1	2	1	0	1	1	1	1	0	0	0	0	0	0	0	0	0	0	0	Typical aura with migraine
27	1	3	1	1	3	1	1	1	1	0	1	0	0	0	0	0	0	0	0	0	0	0	Typical aura with migraine
21	2	1	1	1	3	1	1	1	1	1	0	0	0	0	0	0	0	0	0	1	0	0	Typical aura with migraine
19	2	1	1	1	3	1	0	1	1	1	0	0	0	0	0	0	0	0	0	0	0	0	Typical aura with migraine
15	2	2	1	1	3	1	0	1	1	1	0	0	0	0	0	0	0	0	0	0	0	0	Typical aura with migraine
19	3	1	1	1	2	1	0	1	1	1	0	0	0	0	0	0	0	0	0	0	0	0	Typical aura with migraine
47	1	5	1	2	3	1	0	0	0	1	0	0	0	0	0	0	0	0	0	0	0	0	Other
21	1	1	1	1	3	1	0	1	1	2	0	0	0	0	0	0	0	0	0	0	0	0	Typical aura with migraine
17	1	2	1	1	3	1	0	1	1	1	0	0	0	0	0	0	0	0	0	0	0	0	Typical aura with migraine
20	1	2	1	1	2	1	1	1	1	0	0	1	1	0	0	0	0	0	0	0	0	0	Sporadic hemiplegic migraine
35	1	3	1	1	3	1	0	1	1	0	0	0	0	0	0	0	0	0	0	0	0	0	Migraine without aura
28	1	1	2	2	3	1	1	0	0	0	1	0	0	0	0	0	0	0	0	0	0	0	Other
15	1	1	1	1	2	1	0	1	1	2	0	0	0	0	0	0	0	0	0	0	0	0	Typical aura with migraine
30	1	1	1	1	3	1	1	1	1	0	0	0	0	0	0	0	0	0	0	0	0	0	Other
32	2	1	1	1	3	1	0	1	1	1	0	0	0	0	0	0	0	0	0	0	0	0	Typical aura with migraine
26	2	1	1	1	3	1	0	1	1	1	0	0	0	0	0	0	0	0	0	0	0	0	Typical aura with migraine
20	1	4	1	1	3	1	0	1	1	1	0	0	0	0	0	0	0	0	0	0	0	0	Typical aura with migraine
28	2	2	1	1	2	1	0	1	1	1	0	0	0	0	0	0	0	0	0	0	0	0	Typical aura with migraine
20	2	1	1	1	2	1	1	1	1	0	1	0	0	0	0	0	0	0	0	0	0	0	Typical aura with migraine
25	3	2	1	1	3	1	0	1	1	0	0	0	0	0	0	0	0	0	0	0	0	0	Migraine without aura
38	3	1	1	1	3	1	0	1	1	0	0	0	0	0	0	0	0	0	0	0	0	0	Migraine without aura
35	1	1	1	1	3	1	0	1	1	1	0	0	0	0	0	0	0	0	0	0	0	0	Typical aura with migraine
25	1	1	1	1	3	1	0	1	1	2	0	0	0	0	0	0	0	0	0	0	0	0	Typical aura with migraine
15	1	1	1	1	3	1	0	1	1	1	0	0	0	0	0	0	0	0	0	0	0	0	Typical aura with migraine
16	1	1	1	1	2	1	0	1	1	1	0	0	0	0	0	0	0	0	0	0	0	0	Typical aura with migraine
22	1	1	1	1	3	1	1	1	1	0	0	0	0	0	0	0	0	0	0	0	0	0	Migraine without aura
22	3	1	1	1	3	1	0	1	1	1	0	0	0	0	0	0	0	0	0	0	0	0	Typical aura with migraine
43	3	1	1	1	2	1	0	1	1	2	1	0	0	0	0	0	0	0	0	0	0	0	Typical aura with migraine
20	2	1	1	1	2	1	0	1	1	2	2	1	0	0	0	0	0	0	0	0	0	0	Typical aura with migraine
34	2	1	1	1	3	1	1	1	1	0	0	0	0	0	0	0	0	0	0	0	0	0	Migraine without aura
41	2	1	1	1	2	1	0	1	1	2	0	0	0	0	0	0	0	0	0	0	0	0	Typical aura with migraine
37	2	1	1	1	2	1	0	1	1	2	1	0	0	0	0	0	0	0	0	0	0	0	Typical aura with migraine
26	1	1	1	1	3	1	0	1	1	3	0	0	0	0	0	0	0	0	0	0	0	0	Typical aura with migraine
24	3	3	1	1	2	1	0	1	1	4	0	0	0	0	0	0	0	0	0	0	0	0	Typical aura with migraine
21	2	1	1	1	2	1	0	1	1	0	0	1	0	0	0	0	0	0	0	0	0	0	Sporadic hemiplegic migraine
38	2	1	1	1	3	1	0	1	1	0	0	0	0	0	1	1	0	0	0	0	0	0	Basilar-type aura
35	1	1	0	0	0	1	1	1	1	3	0	0	0	0	0	0	0	0	0	0	0	0	Typical aura without migraine
22	1	2	1	1	3	1	0	1	1	2	0	0	0	0	0	0	0	0	0	0	0	0	Typical aura with migraine
16	1	2	1	1	2	1	0	1	1	2	1	0	0	0	0	0	0	0	0	0	0	0	Typical aura with migraine
38	1	2	1	1	3	1	0	1	1	2	0	0	0	0	0	0	0	0	0	0	0	0	Typical aura with migraine
33	1	2	1	1	3	1	0	1	1	0	2	0	0	0	0	0	0	0	0	0	0	0	Typical aura with migraine
40	2	1	1	1	2	1	0	1	1	2	1	0	0	0	0	0	0	0	0	0	0	0	Typical aura with migraine
22	1	1	1	1	2	1	0	1	1	2	0	0	0	0	0	0	0	0	0	0	0	0	Typical aura with migraine
35	1	1	1	1	3	1	0	1	1	1	0	0	0	0	0	0	0	0	0	0	0	0	Typical aura with migraine
17	2	2	1	1	3	1	0	1	1	1	2	0	0	0	0	0	0	0	0	0	0	0	Typical aura with migraine
35	2	1	1	1	3	1	0	1	1	0	0	0	0	0	0	0	0	0	0	0	0	0	Migraine without aura
41	2	3	1	1	2	1	0	1	1	1	0	0	0	0	0	0	0	0	0	0	0	0	Typical aura with migraine
28	2	2	1	1	2	1	1	1	1	1	0	0	0	0	0	0	0	0	0	0	0	0	Typical aura with migraine
31	2	2	1	1	3	1	0	1	1	0	1	0	0	1	0	1	0	0	0	0	0	0	Basilar-type aura
36	1	2	1	1	3	1	0	1	1	1	0	0	0	0	0	0	0	0	0	0	0	0	Typical aura with migraine
27	1	1	1	1	3	1	0	1	1	1	1	0	0	0	0	0	0	0	0	0	0	0	Typical aura with migraine
19	1	1	1	1	2	1	0	1	1	1	0	0	0	0	0	0	0	0	0	0	0	0	Typical aura with migraine
40	1	1	1	1	3	1	0	1	1	1	2	0	0	0	0	0	0	0	0	0	0	0	Typical aura with migraine
33	1	1	1	1	3	1	1	1	1	2	0	0	0	0	0	0	0	0	0	0	0	0	Typical aura with migraine
30	1	1	1	1	3	1	0	1	1	1	0	0	0	0	0	0	0	0	0	0	0	0	Typical aura with migraine
17	1	3	1	1	3	1	0	1	1	2	0	0	0	0	0	0	0	0	0	0	0	0	Typical aura with migraine
22	1	3	1	1	2	1	0	1	1	2	0	0	0	0	0	0	0	0	0	0	0	0	Typical aura with migraine
31	1	1	1	1	2	1	0	1	1	2	0	0	0	0	0	0	0	0	0	0	0	0	Typical aura with migraine
30	1	1	1	1	2	1	0	1	1	2	0	0	0	0	0	0	0	0	0	0	0	0	Typical aura with migraine
16	1	1	1	1	3	1	0	1	1	0	0	0	0	0	0	0	0	0	0	0	0	0	Migraine without aura
21	2	1	1	1	3	1	1	1	1	0	0	0	0	0	0	0	0	0	0	0	0	0	Migraine without aura
33	2	3	1	1	2	1	0	1	1	1	0	0	0	0	0	0	0	0	0	0	0	0	Typical aura with migraine
27	2	1	1	1	3	1	0	1	1	2	2	0	0	0	0	0	0	0	0	0	0	0	Typical aura with migraine
17	3	2	1	1	3	1	0	1	1	0	0	0	0	0	0	0	0	0	0	0	0	0	Migraine without aura
24	1	1	1	1	3	1	0	1	1	1	2	0	0	0	0	0	0	0	0	0	0	0	Typical aura with migraine
25	1	2	1	1	3	1	0	1	1	0	0	0	0	0	0	0	0	0	0	0	0	0	Migraine without aura
35	2	1	1	1	2	1	0	1	1	0	1	0	0	0	0	0	0	0	0	0	0	0	Typical aura with migraine
28	2	2	1	1	3	1	0	1	1	0	2	0	0	0	0	0	0	0	0	0	0	0	Typical aura with migraine
22	2	1	1	1	2	1	0	1	1	2	0	0	0	0	0	0	0	0	0	0	0	0	Typical aura with migraine
20	2	2	1	1	3	1	0	1	1	0	1	0	0	0	0	0	0	0	0	0	0	0	Typical aura with migraine
28	1	1	1	1	3	1	1	1	1	0	0	0	0	0	0	0	0	0	0	0	0	0	Migraine without aura
22	3	2	1	1	3	1	0	1	1	2	0	0	0	0	0	0	0	0	0	0	0	0	Typical aura with migraine
44	1	1	1	1	3	1	1	1	1	0	0	0	0	0	0	0	0	0	0	0	0	0	Migraine without aura
35	2	2	1	1	3	1	0	1	1	1	1	0	0	0	0	0	0	0	0	0	0	0	Typical aura with migraine
25	3	1	1	1	2	1	1	1	1	2	1	0	0	0	0	0	0	0	0	0	0	0	Typical aura with migraine
39	3	2	1	1	2	1	0	1	1	2	0	0	0	0	0	0	0	0	0	0	0	0	Typical aura with migraine
35	3	2	1	1	3	1	0	1	1	3	0	0	0	0	0	0	0	0	0	0	0	0	Typical aura with migraine
18	2	2	1	1	3	1	1	1	1	0	0	0	0	0	0	0	0	0	0	0	0	0	Migraine without aura
28	3	3	1	1	2	1	0	1	1	3	0	0	0	0	0	0	0	0	0	0	0	0	Typical aura with migraine
26	2	1	1	1	3	1	1	1	1	0	0	0	0	0	0	0	0	0	0	0	0	0	Migraine without aura
23	2	1	1	1	2	1	1	1	1	3	0	0	0	0	0	0	0	0	0	0	0	0	Typical aura with migraine
24	1	1	1	1	3	1	0	1	1	0	0	1	0	1	1	0	0	0	0	0	0	1	Familial hemiplegic migraine
19	1	1	1	1	3	1	0	1	1	0	0	0	0	1	0	0	0	0	0	0	0	1	Familial hemiplegic migraine
23	1	1	1	1	3	1	0	1	1	2	0	1	0	0	1	0	0	0	0	1	0	1	Familial hemiplegic migraine
25	1	2	1	1	3	1	1	1	1	2	0	0	0	0	0	0	0	0	0	0	0	1	Familial hemiplegic migraine
21	2	1	1	1	2	1	0	1	1	2	1	0	0	0	0	0	0	0	0	0	0	1	Familial hemiplegic migraine
17	2	1	1	1	3	1	0	1	1	1	0	0	0	0	0	0	0	0	0	0	0	1	Familial hemiplegic migraine
23	1	1	1	1	3	1	0	1	1	1	0	0	0	1	1	0	0	0	0	0	0	1	Familial hemiplegic migraine
18	2	5	1	1	2	1	0	1	1	1	0	1	0	0	0	0	0	0	0	0	0	1	Familial hemiplegic migraine
20	3	5	1	1	3	1	0	1	1	1	0	0	0	1	0	0	0	0	0	0	0	1	Familial hemiplegic migraine
17	3	1	1	1	3	1	0	1	1	3	0	0	0	1	0	0	0	0	0	0	0	1	Familial hemiplegic migraine
15	1	1	1	1	2	1	1	1	1	1	0	0	0	0	1	0	0	0	0	0	0	1	Familial hemiplegic migraine
24	1	1	1	1	2	1	0	1	1	0	1	1	0	1	1	0	0	0	0	0	0	1	Familial hemiplegic migraine
21	1	2	1	1	2	1	0	1	1	1	2	0	0	1	0	0	0	0	0	0	0	1	Familial hemiplegic migraine
23	1	1	1	1	3	1	1	1	1	2	0	0	0	0	0	0	0	0	0	0	0	1	Familial hemiplegic migraine
25	1	2	1	1	1	1	1	1	1	1	0	0	0	0	0	0	0	0	0	0	0	1	Familial hemiplegic migraine
17	3	1	1	1	2	1	0	1	1	2	1	1	0	0	0	0	0	0	0	0	0	1	Familial hemiplegic migraine
25	2	2	1	1	2	1	0	1	1	2	0	0	0	0	0	0	0	0	0	0	0	1	Familial hemiplegic migraine
27	1	1	1	1	3	1	0	1	1	2	0	0	0	1	0	0	0	0	0	0	0	1	Familial hemiplegic migraine
20	2	2	1	1	1	1	0	1	1	2	0	1	0	0	1	0	0	0	0	0	0	0	Sporadic hemiplegic migraine
28	1	2	1	1	3	1	0	1	1	2	0	0	0	1	0	0	0	0	0	0	0	0	Sporadic hemiplegic migraine
22	2	1	1	1	1	1	0	1	1	3	0	0	0	1	1	0	0	0	0	0	0	0	Sporadic hemiplegic migraine
21	1	1	1	1	3	1	1	1	1	2	0	1	0	0	0	0	0	0	0	0	0	0	Sporadic hemiplegic migraine
24	1	1	1	1	2	1	0	1	1	2	2	1	0	1	1	0	0	0	0	0	0	0	Sporadic hemiplegic migraine
19	1	2	1	1	2	1	1	1	1	2	2	0	0	1	0	0	0	0	0	0	0	0	Sporadic hemiplegic migraine
23	1	1	1	1	3	1	1	1	1	2	0	1	0	0	0	0	0	0	0	0	0	0	Sporadic hemiplegic migraine
19	1	2	1	1	1	1	1	1	1	3	2	0	0	0	1	0	0	0	0	0	0	0	Sporadic hemiplegic migraine
20	2	1	1	1	1	1	0	1	1	2	1	0	0	0	0	0	0	0	0	0	0	0	Sporadic hemiplegic migraine
21	2	2	1	1	3	1	0	1	1	2	0	0	0	0	0	0	0	0	0	0	0	0	Sporadic hemiplegic migraine
19	1	1	1	1	3	1	0	1	1	1	0	1	0	0	1	0	0	0	0	1	0	1	Familial hemiplegic migraine
20	2	2	1	1	1	1	0	1	1	1	0	0	0	0	0	0	0	0	0	0	0	1	Familial hemiplegic migraine
23	2	2	1	1	3	1	0	1	1	1	0	0	0	1	1	0	0	0	0	0	0	1	Familial hemiplegic migraine
25	2	1	1	1	2	1	0	1	1	2	0	1	0	1	0	0	0	0	0	0	0	1	Familial hemiplegic migraine
17	1	1	1	1	3	1	1	1	1	1	0	0	0	0	0	0	0	0	0	0	0	1	Familial hemiplegic migraine
24	1	1	0	0	0	1	1	1	1	4	2	0	0	1	0	0	0	0	0	0	0	1	Typical aura without migraine
21	1	5	0	0	0	1	0	1	1	3	2	0	0	1	0	0	0	0	0	0	0	1	Typical aura without migraine
23	1	1	0	0	0	1	1	1	1	3	0	0	0	0	0	0	0	0	0	0	0	0	Typical aura without migraine
30	1	2	0	0	0	1	0	1	1	3	2	0	0	0	0	0	0	0	0	0	0	0	Typical aura without migraine
27	3	1	0	0	0	1	1	1	1	3	1	0	0	0	0	0	0	0	0	0	0	1	Typical aura without migraine
25	2	5	0	0	0	1	0	1	1	3	0	0	0	0	0	0	0	0	0	0	0	1	Typical aura without migraine
17	1	1	0	0	0	1	0	1	1	3	0	0	0	0	0	0	0	0	0	0	0	0	Typical aura without migraine
20	3	5	0	0	0	1	1	1	1	3	0	0	0	0	0	0	0	0	0	0	0	1	Typical aura without migraine
19	3	5	0	0	0	1	0	1	1	4	0	0	0	1	1	0	0	0	0	0	0	1	Typical aura without migraine
22	3	1	0	0	0	1	0	1	1	3	0	0	0	1	0	0	0	0	0	0	0	1	Typical aura without migraine
26	1	1	0	0	0	1	1	1	1	4	0	0	0	0	0	0	0	0	0	0	0	1	Typical aura without migraine
24	1	1	0	0	0	1	0	1	1	3	2	0	0	1	0	0	0	0	0	0	0	1	Typical aura without migraine
50	1	5	0	0	0	1	1	1	1	3	2	0	0	1	1	0	0	0	0	0	0	1	Typical aura without migraine
23	1	1	0	0	0	1	0	1	1	2	0	0	0	0	0	0	0	0	0	0	0	0	Typical aura without migraine
35	1	2	0	0	0	1	0	1	1	4	2	0	0	0	1	0	0	0	0	0	0	0	Typical aura without migraine
24	3	1	0	0	0	1	0	1	1	3	1	0	0	0	0	0	0	0	0	0	0	1	Typical aura without migraine
33	2	5	0	0	0	1	0	1	1	3	0	0	0	0	0	0	0	0	0	0	0	1	Typical aura without migraine
34	1	1	0	0	0	1	1	1	1	1	0	0	0	0	0	0	0	0	0	0	0	0	Typical aura without migraine
20	3	5	0	0	0	0	0	1	1	4	1	0	0	0	0	0	0	0	0	0	0	1	Typical aura without migraine
53	3	5	2	2	3	1	0	0	0	1	0	0	0	1	0	0	0	0	0	0	0	1	Other
40	3	1	1	1	3	0	0	1	0	3	0	0	0	1	0	0	0	0	0	0	0	1	Other
30	1	1	2	2	3	1	1	1	1	1	0	0	0	0	1	0	0	0	0	0	0	1	Other
24	1	1	1	1	3	0	0	0	0	1	2	0	0	1	0	0	0	0	0	0	0	1	Other
20	1	4	2	2	3	1	1	1	1	1	2	0	0	1	1	0	0	0	0	0	0	1	Other
23	1	1	1	2	3	1	1	0	0	0	0	0	0	0	0	0	0	0	0	0	0	0	Other
48	1	2	2	1	3	1	1	1	1	3	2	0	0	0	0	0	0	0	0	0	0	0	Other
51	3	1	1	1	3	0	0	1	1	0	1	0	0	1	1	0	0	0	0	0	0	1	Other
49	2	2	2	2	3	1	1	1	1	2	0	0	0	0	0	0	0	0	0	0	0	1	Other
34	1	1	1	1	3	1	0	0	1	1	0	0	0	1	0	0	0	0	0	0	0	0	Other
20	3	1	2	2	3	0	0	1	0	0	0	0	0	0	0	0	0	0	0	0	0	1	Other
53	3	1	2	2	3	1	0	0	1	1	0	0	0	1	0	0	0	0	0	0	0	1	Other
40	3	1	1	2	3	1	0	0	0	2	0	0	0	1	0	0	0	0	0	0	0	1	Other
56	1	1	2	2	3	1	1	0	1	2	0	0	0	0	0	0	0	0	0	0	0	1	Other
24	1	1	1	1	2	1	0	1	1	2	1	0	0	1	1	1	0	0	0	0	0	1	Basilar-type aura
38	1	2	1	1	2	1	1	1	1	2	1	0	0	1	1	1	0	0	0	0	0	1	Basilar-type aura
23	1	1	1	1	3	1	1	1	1	2	0	0	0	1	0	0	0	1	0	1	0	0	Basilar-type aura
48	1	2	1	1	3	1	1	1	1	3	1	0	0	1	0	0	0	1	0	0	1	0	Basilar-type aura
27	3	1	1	1	3	1	0	1	1	1	0	0	0	1	0	0	0	0	0	0	1	1	Basilar-type aura
40	2	2	1	1	3	1	0	1	1	3	0	0	0	0	1	0	0	0	0	1	0	1	Basilar-type aura
34	1	1	1	1	3	1	0	1	1	1	0	0	0	1	0	1	0	1	0	1	0	0	Basilar-type aura
20	3	2	1	1	3	1	0	1	1	2	0	0	0	1	1	0	0	0	0	0	0	1	Basilar-type aura
36	3	1	1	1	3	1	0	1	1	2	0	0	0	1	0	0	1	1	0	0	0	1	Basilar-type aura
38	3	1	1	1	3	1	0	1	1	4	0	0	0	1	0	0	0	1	0	0	0	1	Basilar-type aura
39	1	1	1	1	3	1	1	1	1	1	1	0	0	1	0	0	1	0	0	0	0	1	Basilar-type aura
20	3	2	1	1	3	1	0	1	1	2	0	0	0	0	1	1	0	0	0	0	0	1	Basilar-type aura
28	3	2	1	1	3	1	0	1	1	1	0	0	0	1	0	0	0	1	0	0	0	1	Basilar-type aura
20	3	1	1	1	3	1	0	1	1	3	1	0	0	1	0	0	0	0	0	0	1	1	Basilar-type aura
37	1	1	1	1	3	1	1	1	1	1	0	0	0	1	0	0	0	0	0	1	0	1	Basilar-type aura
